# Supplementary material for: NETGEM: Network Embedded Temporal GEnerative Model for gene expression data
Source: BMC Bioinformatics. 2011 Aug 8;12:327. doi: 10.1186/1471-2105-12-327 (PMC3228555; doi:10.1186/1471-2105-12-327)
Supplement: Additional file 2 — Cytoscape visualization data. This file is a zip archive containing the Cytoscape attribute files and the figures corresponding to Experiment 1 and Experiment 2. See the included README file for more details. [file 1471-2105-12-327-S2.ZIP]

Archive with 123 entries (102 files):
- cytoscape_files/
- cytoscape_files/.DS_Store
- __MACOSX/
- __MACOSX/cytoscape_files/
- __MACOSX/cytoscape_files/._.DS_Store
- cytoscape_files/Exp1_AEJOINT/
- cytoscape_files/Exp1_AEJOINT/.DS_Store
- __MACOSX/cytoscape_files/Exp1_AEJOINT/
- __MACOSX/cytoscape_files/Exp1_AEJOINT/._.DS_Store
- cytoscape_files/Exp1_AEJOINT/edgeColor/
- cytoscape_files/Exp1_AEJOINT/edgeColor/t1.eda
- __MACOSX/cytoscape_files/Exp1_AEJOINT/edgeColor/
- __MACOSX/cytoscape_files/Exp1_AEJOINT/edgeColor/._t1.eda
- cytoscape_files/Exp1_AEJOINT/edgeColor/t2.eda
- __MACOSX/cytoscape_files/Exp1_AEJOINT/edgeColor/._t2.eda
- cytoscape_files/Exp1_AEJOINT/edgeColor/t3.eda
- __MACOSX/cytoscape_files/Exp1_AEJOINT/edgeColor/._t3.eda
- cytoscape_files/Exp1_AEJOINT/edgeColor/t4.eda
- __MACOSX/cytoscape_files/Exp1_AEJOINT/edgeColor/._t4.eda
- cytoscape_files/Exp1_AEJOINT/edgeColor/t5.eda
- __MACOSX/cytoscape_files/Exp1_AEJOINT/edgeColor/._t5.eda
- cytoscape_files/Exp1_AEJOINT/edgeColor/t6.eda
- __MACOSX/cytoscape_files/Exp1_AEJOINT/edgeColor/._t6.eda
- cytoscape_files/Exp1_AEJOINT/edgeColor/t7.eda
- __MACOSX/cytoscape_files/Exp1_AEJOINT/edgeColor/._t7.eda
- cytoscape_files/Exp1_AEJOINT/edgeColor/t8.eda
- __MACOSX/cytoscape_files/Exp1_AEJOINT/edgeColor/._t8.eda
- __MACOSX/cytoscape_files/Exp1_AEJOINT/._edgeColor
- cytoscape_files/Exp1_AEJOINT/expressions.noa
- cytoscape_files/Exp1_AEJOINT/graph.sif
- __MACOSX/cytoscape_files/Exp1_AEJOINT/._graph.sif
- cytoscape_files/Exp1_AEJOINT/images/
- cytoscape_files/Exp1_AEJOINT/images/1.eps
- cytoscape_files/Exp1_AEJOINT/images/2.eps
- cytoscape_files/Exp1_AEJOINT/images/3.eps
- cytoscape_files/Exp1_AEJOINT/images/4.eps
- cytoscape_files/Exp1_AEJOINT/images/5.eps
- cytoscape_files/Exp1_AEJOINT/images/6.eps
- cytoscape_files/Exp1_AEJOINT/images/7.eps
- cytoscape_files/Exp1_AEJOINT/images/8.eps
- cytoscape_files/Exp1_AEJOINT/interactions.eda
- cytoscape_files/Exp2_JOINT/
- cytoscape_files/Exp2_JOINT/edgeColor/
- cytoscape_files/Exp2_JOINT/edgeColor/t1.eda
- cytoscape_files/Exp2_JOINT/edgeColor/t2.eda
- cytoscape_files/Exp2_JOINT/edgeColor/t3.eda
- cytoscape_files/Exp2_JOINT/edgeColor/t4.eda
- cytoscape_files/Exp2_JOINT/edgeColor/t5.eda
- cytoscape_files/Exp2_JOINT/edgeColor/t6.eda
- cytoscape_files/Exp2_JOINT/expressions.noa
- cytoscape_files/Exp2_JOINT/graph.sif
- cytoscape_files/Exp2_JOINT/images/
- cytoscape_files/Exp2_JOINT/images/joint_t1.eps
- cytoscape_files/Exp2_JOINT/images/joint_t2.eps
- cytoscape_files/Exp2_JOINT/images/joint_t3.eps
- cytoscape_files/Exp2_JOINT/images/joint_t4.eps
- cytoscape_files/Exp2_JOINT/images/joint_t5.eps
- cytoscape_files/Exp2_JOINT/images/joint_t6.eps
- cytoscape_files/Exp2_JOINT/interactions.eda
- cytoscape_files/Exp2_MUT/
- cytoscape_files/Exp2_MUT/.DS_Store
- __MACOSX/cytoscape_files/Exp2_MUT/
- __MACOSX/cytoscape_files/Exp2_MUT/._.DS_Store
- cytoscape_files/Exp2_MUT/edgeColor/
- cytoscape_files/Exp2_MUT/edgeColor/t1.eda
- __MACOSX/cytoscape_files/Exp2_MUT/edgeColor/
- __MACOSX/cytoscape_files/Exp2_MUT/edgeColor/._t1.eda
- cytoscape_files/Exp2_MUT/edgeColor/t2.eda
- __MACOSX/cytoscape_files/Exp2_MUT/edgeColor/._t2.eda
- cytoscape_files/Exp2_MUT/edgeColor/t3.eda
- __MACOSX/cytoscape_files/Exp2_MUT/edgeColor/._t3.eda
- cytoscape_files/Exp2_MUT/edgeColor/t4.eda
- __MACOSX/cytoscape_files/Exp2_MUT/edgeColor/._t4.eda
- cytoscape_files/Exp2_MUT/edgeColor/t5.eda
- __MACOSX/cytoscape_files/Exp2_MUT/edgeColor/._t5.eda
- cytoscape_files/Exp2_MUT/edgeColor/t6.eda
- __MACOSX/cytoscape_files/Exp2_MUT/edgeColor/._t6.eda
- __MACOSX/cytoscape_files/Exp2_MUT/._edgeColor
- cytoscape_files/Exp2_MUT/expressions.noa
- __MACOSX/cytoscape_files/Exp2_MUT/._expressions.noa
- cytoscape_files/Exp2_MUT/graph.sif
- __MACOSX/cytoscape_files/Exp2_MUT/._graph.sif
- cytoscape_files/Exp2_MUT/images/
- cytoscape_files/Exp2_MUT/images/mut_t1.eps
- cytoscape_files/Exp2_MUT/images/mut_t2.eps
- cytoscape_files/Exp2_MUT/images/mut_t3.eps
- cytoscape_files/Exp2_MUT/images/mut_t4.eps
- cytoscape_files/Exp2_MUT/images/mut_t5.eps
- cytoscape_files/Exp2_MUT/images/mut_t6.eps
- cytoscape_files/Exp2_MUT/interactions.eda
- __MACOSX/cytoscape_files/Exp2_MUT/._interactions.eda
- __MACOSX/cytoscape_files/._Exp2_MUT
- cytoscape_files/Exp2_REF/
- cytoscape_files/Exp2_REF/edgeColor/
- cytoscape_files/Exp2_REF/edgeColor/t1.eda
- __MACOSX/cytoscape_files/Exp2_REF/
- __MACOSX/cytoscape_files/Exp2_REF/edgeColor/
- __MACOSX/cytoscape_files/Exp2_REF/edgeColor/._t1.eda
- cytoscape_files/Exp2_REF/edgeColor/t2.eda
- __MACOSX/cytoscape_files/Exp2_REF/edgeColor/._t2.eda
- cytoscape_files/Exp2_REF/edgeColor/t3.eda
- __MACOSX/cytoscape_files/Exp2_REF/edgeColor/._t3.eda
- cytoscape_files/Exp2_REF/edgeColor/t4.eda
- __MACOSX/cytoscape_files/Exp2_REF/edgeColor/._t4.eda
- cytoscape_files/Exp2_REF/edgeColor/t5.eda
- __MACOSX/cytoscape_files/Exp2_REF/edgeColor/._t5.eda
- cytoscape_files/Exp2_REF/edgeColor/t6.eda
- __MACOSX/cytoscape_files/Exp2_REF/edgeColor/._t6.eda
- __MACOSX/cytoscape_files/Exp2_REF/._edgeColor
- cytoscape_files/Exp2_REF/expressions.noa
- __MACOSX/cytoscape_files/Exp2_REF/._expressions.noa
- cytoscape_files/Exp2_REF/graph.sif
- cytoscape_files/Exp2_REF/images/
- cytoscape_files/Exp2_REF/images/ref_t1.eps
- cytoscape_files/Exp2_REF/images/ref_t2.eps
- cytoscape_files/Exp2_REF/images/ref_t3.eps
- cytoscape_files/Exp2_REF/images/ref_t4.eps
- cytoscape_files/Exp2_REF/images/ref_t5.eps
- cytoscape_files/Exp2_REF/images/ref_t6.eps
- cytoscape_files/Exp2_REF/interactions.eda
- __MACOSX/cytoscape_files/Exp2_REF/._interactions.eda
- __MACOSX/cytoscape_files/._Exp2_REF
- cytoscape_files/README
