# Supplementary material for: NETGEM: Network Embedded Temporal GEnerative Model for gene expression data
Source: BMC Bioinformatics. 2011 Aug 8;12:327. doi: 10.1186/1471-2105-12-327 (PMC3228555; doi:10.1186/1471-2105-12-327)
Supplement: Additional file 2 — Cytoscape visualization data. This file is a zip archive containing the Cytoscape attribute files and the figures corresponding to Experiment 1 and Experiment 2. See the included README file for more details. [file 1471-2105-12-327-S2.ZIP › cytoscape_files/Exp1_AEJOINT/expressions.noa]

ExpressionLevel AE1.CEL AE2.CEL AE3.CEL AE4.CEL AE5.CEL AE6.CEL AE7.CEL AE8.CEL
YDR317W = 6.80892 4.99557 3.91856 4.7249 5.04763 5.36559 4.83729 4.8471
YDR453C = 9.87846 5.61086 5.37962 10.371 7.79613 7.15954 5.70755 6.05647
YER065C = 13.7416 11.422 12.6874 14.6783 12.4637 10.356 9.37724 9.09078
YGR059W = 5.44202 3.47954 3.32869 4.59815 4.71087 3.44649 3.59076 3.42145
YJL089W = 12.3975 8.77143 9.22647 12.8736 9.55579 8.137 7.12111 7.22506
YLR228C = 10.779 10.3827 10.0411 11.384 10.1458 9.78043 9.5832 9.86915
YNR002C = 14.1814 10.6224 12.3983 14.8431 12.0237 12.0034 11.5531 10.3926
YOR100C = 10.8896 8.44231 9.44137 11.2338 8.12387 8.86816 7.86857 7.93837
YPL148C = 10.7696 10.2972 10.3957 11.0633 10.5846 10.1162 9.98747 9.99883
YBR191W = 14.1137 14.4101 14.6947 10.0617 13.8862 13.8323 14.1383 14.1354
YEL026W = 13.8006 14.3493 14.3753 9.81768 12.9196 13.1346 13.3512 13.4908
YGR085C = 15.3641 15.5445 15.6048 13.1517 15.2133 15.2815 15.4154 15.3754
YGR148C = 14.5393 14.9157 14.9592 12.2596 14.2491 14.5621 14.5945 14.6701
YHR141C = 15.0303 15.3382 15.3527 12.4593 14.9029 15.0066 15.2117 15.2144
YJL189W = 14.7217 15.2589 14.9339 11.4531 14.4737 14.431 14.6396 14.8197
YKL006W = 14.5799 15.0199 15.0889 11.8433 14.2564 14.5994 14.6916 14.7321
YKR057W = 15.4141 15.9414 15.8262 13.5251 15.2001 15.3388 15.4084 15.5216
YLR223C = 10.2115 10.1234 10.0768 8.49826 10.1471 10.5797 10.4063 10.5704
YLR406C = 14.4495 15.0068 14.9902 10.551 14.1833 14.4966 14.5496 14.4931
YMR142C = 15.0725 15.3715 15.3828 12.7438 14.9271 15.1267 15.1843 15.2141
YMR194W = 14.0435 14.7638 14.6595 11.7897 13.8487 13.7101 14.0539 14.1184
YMR229C = 12.5169 12.748 12.8796 7.5287 11.9853 11.9461 12.0581 12.0414
YNL255C = 13.8929 14.4863 14.3679 11.7506 13.9164 13.5412 13.5612 13.6471
YOL039W = 14.8454 15.1206 15.2111 11.989 14.5598 14.8502 14.9178 14.8713
YPR102C = 14.3173 14.6409 14.8471 12.2652 14.1116 14.0779 14.3626 14.367
YGL229C = 7.32555 8.43561 8.37098 9.18488 6.84531 7.26192 7.28038 7.27866
YJR095W = 14.3504 13.4008 14.2466 14.4934 13.5491 10.2056 2.95441 2.85723
YLR174W = 13.7726 12.5992 13.1073 14.7421 13.6679 11.1943 10.109 9.55911
YMR280C = 11.3138 10.9855 11.0826 10.9132 10.5728 10.1147 9.57906 9.34419
YAL051W = 10.9534 10.4976 10.3241 11.2783 11.1403 11.5046 11.2592 11.2635
YAL063C = 10.4188 9.49053 9.46547 10.196 10.5391 10.912 10.6149 10.7293
YBL005W = 9.51103 9.14042 9.15852 9.89517 9.97156 10.4182 10.2389 10.2839
YBL006C = 10.9235 10.965 10.8648 11.4147 11.3752 11.6601 11.6083 11.8056
YBL017C = 12.5207 12.5976 12.3385 12.9527 12.7319 13.0104 13.0191 13.1488
YBR098W = 9.40495 9.1631 9.11944 9.62648 9.39629 9.76559 9.71897 9.71661
YBR235W = 10.2741 9.83505 9.88524 12.472 11.5508 11.7651 11.6916 11.7519
YCR077C = 12.4229 12.419 12.3957 12.6476 12.4812 12.6004 12.6526 12.6645
YDR075W = 11.3136 10.8999 11.2389 11.1688 11.7613 11.7474 11.7118 11.6264
YDR082W = 9.37829 8.89749 9.11262 9.40341 9.73098 9.70478 9.70966 9.77641
YDR113C = 10.9137 10.9113 10.6603 11.9748 11.5782 11.9476 11.8968 11.9298
YDR419W = 9.70672 9.55497 9.50998 10.3005 10.2812 10.3383 10.2697 10.4311
YDR461W = 13.4031 12.6826 13.3294 15.0687 15.514 15.7852 15.9227 15.8361
YDR463W = 11.9093 11.275 11.4551 11.7592 11.7925 11.8406 11.8242 12.0513
YDR488C = 10.0625 9.77462 9.4779 10.157 10.1219 10.5582 10.1616 10.2217
YDR533C = 12.2865 10.2039 10.5482 12.636 13.3442 13.7385 13.7656 13.8868
YER035W = 11.4336 9.45839 9.51473 12.1366 12.1131 12.2685 11.8396 12.248
YER119C = 12.1749 11.4552 11.3358 13.6907 12.8319 13.1575 13.0532 13.0986
YFL021W = 11.9401 11.4625 11.7981 12.1525 12.5178 13.3119 13.1181 13.1849
YFR022W = 7.50873 6.98277 6.28222 8.31483 7.57353 8.65029 8.71865 9.31182
YFR023W = 4.91821 2.06342 2.37887 4.20069 4.34214 5.74218 5.92263 6.50289
YGL173C = 13.018 12.9178 12.801 13.199 13.0147 13.175 13.232 13.3175
YGL248W = 11.4706 11.0711 10.9576 11.9966 11.6422 11.8972 12.0399 12.1507
YGR002C = 10.5053 10.5418 10.3027 10.7015 10.7639 10.8795 10.8754 11.0432
YHL028W = 7.93799 7.81869 7.97051 10.1684 11.1591 12.8763 12.6278 12.6974
YHL036W = 12.0438 11.769 11.7671 12.5356 12.589 12.94 13.0573 13.0711
YIL119C = 9.89052 9.87074 9.98064 10.8438 11.1687 12.1981 12.0125 12.1203
YIL154C = 10.448 9.39814 8.85104 9.92091 11.5532 11.4554 11.2686 11.44
YJL019W = 10.2669 9.6777 9.65571 10.1023 9.7595 10.5719 10.3686 10.3408
YJL056C = 10.167 9.58051 9.41214 9.99055 10.2568 10.4095 10.2123 10.343
YJL079C = 13.5411 13.4883 13.2743 14.3552 14.7875 15.4334 15.2167 15.265
YJL212C = 6.6537 5.15244 5.63497 8.89129 9.6597 12.6101 12.7657 12.7363
YJR050W = 9.86366 9.65583 9.63346 10.2582 9.92178 10.0824 10.2398 10.3668
YJR152W = 11.265 10.5292 10.8171 15.7839 15.5251 15.2727 15.5078 15.588
YKL132C = 7.69231 7.39295 7.11817 9.37657 8.3773 9.26854 9.26605 9.3035
YKR034W = 7.34362 2.87052 2.74869 14.0968 13.9911 13.9905 14.1824 14.1792
YKR039W = 13.8745 12.1866 12.2596 15.5702 15.5592 15.576 15.6254 15.5528
YLR089C = 13.5656 12.9283 12.7037 13.3761 13.1159 13.5143 13.8529 14.1499
YLR094C = 10.0854 9.34458 9.13254 10.3022 10.0204 10.56 10.3035 10.5042
YLR098C = 10.0715 9.80036 9.69726 10.0394 10.0453 10.1525 10.1492 10.1337
YLR099C = 11.0934 10.4661 10.0752 11.7295 11.7257 12.1435 11.8915 11.9604
YLR110C = 16.0241 15.9626 16.0117 16.1656 16.1291 16.2077 16.2093 16.1484
YLR142W = 12.7034 11.9513 11.9561 15.3164 15.2794 15.129 15.1064 14.9374
YLR155C = 14.1825 13.9038 13.927 15.5643 15.4442 15.6929 15.6702 15.7375
YLR231C = 11.6753 11.3093 10.8119 12.88 12.7516 12.849 12.5532 12.5141
YLR320W = 9.15726 8.57641 8.50675 9.36774 9.21913 9.5713 9.37196 9.38044
YLR403W = 11.9305 11.6133 11.5477 11.7315 11.872 12.1214 12.0191 12.0275
YMR021C = 10.0741 9.86214 9.71007 10.5091 10.1691 10.7512 10.8646 11.1281
YMR136W = 12.9899 11.695 11.7693 12.8708 12.7575 13.1625 13.2115 13.1483
YMR231W = 9.93435 9.88489 9.3466 9.85222 9.99581 10.0883 10.0701 10.1911
YMR232W = 8.47213 7.72231 7.14104 9.10891 8.77081 9.81593 10.0556 9.87096
YMR272C = 12.2845 12.3615 12.6385 13.1998 13.5118 13.9789 13.975 14.0145
YNR019W = 8.70487 7.11057 7.30861 9.87001 8.91797 10.1309 10.5869 10.4258
YOL001W = 10.6031 10.2477 10.2479 10.9082 10.5902 10.9098 10.8862 10.9354
YOL002C = 11.6012 11.1964 11.6912 11.8071 12.5624 12.5522 12.4497 12.1548
YOL119C = 12.6824 11.248 11.1792 12.9871 13.4385 13.4239 13.597 13.8064
YOR026W = 9.79174 9.99787 9.74961 10.3345 10.436 10.4997 10.4632 10.5255
YOR081C = 10.6353 10.3431 10.3015 10.8504 10.9118 11.1155 11.0854 11.2251
YOR178C = 10.3299 8.33678 8.27903 10.855 9.83375 11.2399 11.0149 11.3718
YOR283W = 12.3049 12.3522 12.3675 13.1076 13.3155 13.2872 13.4921 13.4399
YOR380W = 10.4422 9.83354 9.87215 10.7863 10.4547 11.0884 11.0211 10.9925
YPL095C = 10.2622 9.94093 10.2426 12.2896 12.8656 15.168 15.2075 15.1788
YPL258C = 10.5437 9.66641 9.52073 10.4038 10.5771 10.8802 10.7014 10.6873
YPR013C = 9.59546 9.01973 8.65071 9.38134 9.64071 10.3646 9.85816 9.90795
YPR122W = 11.2966 11.2792 11.1897 11.5734 11.7377 11.903 12.1591 12.0598
YPR194C = 2.38782 2.04885 2.12316 11.1508 13.606 15.3138 15.663 15.5336
YBL078C = 13.003 11.4376 11.4519 14.0193 13.087 13.1296 13.3467 13.276
YBR018C = 2.46398 2.02771 2.0165 4.23167 2.12768 3.5204 2.06874 2.26873
YBR069C = 6.37937 4.86183 5.56416 7.49611 6.26217 6.77923 6.23431 6.79881
YBR072W = 15.9871 10.295 10.5736 14.8726 15.6722 15.3045 14.5941 14.0739
YBR148W = 4.66179 3.46684 3.45562 6.06699 4.73648 5.31354 5.10882 5.12526
YBR169C = 13.6573 9.62934 9.51556 12.6602 13.0518 12.2118 11.6094 11.4424
YBR183W = 10.972 10.1945 10.5785 12.8348 11.4495 11.6877 11.7906 11.7098
YBR241C = 13.0129 10.0974 10.055 13.3504 12.8684 12.4943 12.2761 12.2494
YCR021C = 12.4166 6.31895 7.77154 9.42847 10.4581 10.3097 9.28335 9.35847
YDL021W = 11.6737 9.08862 8.81673 12.9617 12.0855 11.8977 11.793 11.7389
YDL214C = 10.4113 4.36189 3.4332 11.9517 8.8267 8.33969 8.73894 8.69893
YDL223C = 13.0685 7.02887 6.37183 11.5124 9.88917 10.5162 9.41121 9.18181
YDR131C = 9.18138 8.68306 8.81465 10.6752 10.0784 9.9107 9.56138 9.63574
YDR368W = 12.899 11.8977 11.9032 14.4325 13.1392 13.2611 13.3762 13.5166
YDR421W = 9.93386 9.49043 9.41362 11.5031 10.56 10.4657 10.2226 10.1785
YEL011W = 14.1455 12.0841 12.2822 15.2704 14.1939 14.1112 14.031 13.8333
YEL020C = 11.3008 9.71226 9.76125 12.0546 11 10.745 10.3377 10.3332
YER046W = 10.3863 9.98049 9.81933 11.7567 11.21 11.271 10.9254 10.9744
YER062C = 12.4637 10.8295 9.8823 12.3923 12.2594 12.3302 11.8169 11.9568
YER096W = 10.9131 6.51618 7.1593 10.6052 10.016 9.54583 9.07659 9.47795
YFL014W = 16.0267 11.3816 11.9278 16.1321 15.6419 15.6813 15.5805 15.4223
YGL096W = 12.112 10.3197 10.3596 12.5621 12.7969 11.5189 11.0458 11.0521
YGR019W = 12.7421 11.3861 11.4139 14.3878 13.3577 13.2987 13.2098 13.1502
YGR052W = 10.3366 4.23386 5.07402 11.432 9.46645 10.0534 8.88978 8.76426
YGR088W = 12.7313 5.41439 5.29686 13.52 9.48565 10.4418 9.29236 9.09723
YGR144W = 11.6954 7.94446 7.18252 9.89844 9.44783 9.70294 9.01468 9.01966
YGR248W = 13.0646 7.90505 8.5725 14.7089 12.7102 12.5744 12.3387 12.3036
YGR256W = 13.4684 6.92999 5.2876 12.1747 13.1831 11.768 10.6967 10.3534
YGR288W = 9.22419 8.51316 7.7641 10.522 9.00923 9.51698 9.32927 9.72743
YHR096C = 14.4444 7.76178 9.0195 14.82 14.067 13.268 11.0927 9.8631
YHR136C = 3.10022 2.03598 2.02477 8.01079 4.13202 4.62266 2.11314 3.35563
YHR138C = 13.8159 12.1678 11.9043 14.1738 13.9887 13.647 13.6288 13.5257
YHR139C = 11.6692 2.78699 2.77903 7.74848 6.3175 7.57739 6.18417 6.34148
YHR157W = 7.06624 4.32398 4.10127 6.47863 6.6184 7.08632 6.34457 6.91802
YHR160C = 8.7 2.09073 2.40762 9.63584 8.41643 7.65817 4.55356 5.01343
YIL045W = 12.3189 9.34821 9.27702 13.1326 12.2895 12.6018 12.6195 12.3099
YIL066C = 10.7533 7.92024 7.94496 9.46139 10.5978 10.2267 9.21657 9.11553
YIL099W = 10.4462 6.72533 5.3156 10.1329 9.2678 8.51161 7.5058 8.05254
YIL101C = 12.3794 9.22504 9.4577 12.4619 11.6676 11.8345 11.5842 11.3685
YIL107C = 11.7636 9.99323 9.60993 11.3487 10.8272 10.7079 10.5156 10.523
YIL160C = 13.5454 6.80828 7.90172 13.7543 10.9443 11.6685 11.0158 10.3735
YIR038C = 14.0359 12.3487 12.4164 14.5337 14.1003 13.5445 13.1345 12.9811
YJL132W = 10.1964 8.46612 7.71175 11.2007 10.4944 10.383 10.3357 10.1665
YJL144W = 12.2614 6.72442 7.15773 11.8342 11.5312 10.5735 10.1717 10.3023
YKL026C = 12.9421 8.76964 9.43482 12.7667 11.3656 11.2589 10.8658 10.6198
YKR049C = 12.9041 10.751 10.7528 13.379 12.3277 11.9386 11.7592 11.7566
YLR080W = 10.1302 7.87774 7.49374 10.9617 10.2678 9.49423 9.53488 9.31087
YLR251W = 11.4417 9.22742 9.564 13.0867 11.7909 11.5232 11.4567 11.2473
YML128C = 15.2725 9.95122 10.0873 15.6845 14.5196 14.1879 13.7559 13.3171
YML131W = 14.2781 10.2457 10.8082 15.0531 13.9504 12.8226 12.8531 12.9289
YMR164C = 10.6459 8.58735 8.25382 10.6322 9.59665 10.2815 10.2666 10.3145
YMR173W = 14.8013 12.8608 12.8225 15.5526 15.0027 14.6499 14.8909 14.8184
YMR322C = 12.4335 7.43411 5.66391 12.4031 11.033 10.3312 10.0572 10.0204
YNL194C = 13.1834 4.43324 4.50009 13.5243 10.6979 10.7417 10.4257 10.499
YNL202W = 13.1361 8.7064 8.73316 13.2305 10.9054 11.1414 10.8096 10.4725
YOL052C-A = 15.878 12.0555 11.9222 15.6639 15.4464 15.4869 15.0921 14.8064
YOL151W = 12.944 8.68395 8.84921 14.3268 13.4598 12.9541 12.6543 12.684
YOR028C = 10.508 3.43978 3.17092 9.91098 8.19509 8.83266 8.5254 8.79253
YOR084W = 13.2077 11.4766 11.9124 14.441 12.2955 12.8607 12.4817 12.4486
YOR328W = 13.189 10.8208 10.6403 12.6576 12.1236 11.9496 11.5392 11.4062
YOR344C = 11.221 9.12982 8.43821 10.8365 11.557 11.3417 10.849 10.7413
YPL230W = 11.556 9.3088 9.58591 12.3648 11.1702 10.9433 10.5981 10.395
YPR026W = 12.8266 10.4015 10.4352 13.0268 11.9202 11.7337 11.4525 11.3347
YPR184W = 13.0645 11.2902 11.192 14.2678 12.7187 12.8389 12.7147 12.6071
YBR078W = 14.8875 14.928 14.9281 14.9074 15.0506 15.19 15.1399 15.1152
YCL025C = 11.4002 11.4614 10.3512 9.63351 11.4097 12.3769 12.9583 13.1924
YER176W = 11.1042 10.9024 10.8478 10.5221 11.0943 11.27 11.1427 11.2335
YFR034C = 12.5847 12.5354 12.5338 12.1349 12.8133 12.9463 12.7969 12.7511
YGR096W = 9.17719 9.28026 9.40268 9.06235 9.09512 9.54979 9.28558 9.35855
YGR202C = 11.9905 11.8152 11.8916 11.4291 11.7438 12.2344 12.315 12.3902
YHR206W = 11.4002 11.3982 11.3678 10.9272 11.4555 11.7769 11.8408 11.9857
YHR210C = 6.65966 5.227 3.23796 4.49958 4.62365 8.48497 8.08294 8.38793
YLR044C = 15.6603 15.5966 15.429 15.3399 15.8838 15.8769 15.9698 15.9626
YLR141W = 10.2288 10.3668 10.3569 10.1966 10.6199 10.8515 10.8867 10.8772
YLR176C = 9.85382 10.0475 9.78346 9.52576 9.92315 10.1119 10.2043 10.1765
YLR343W = 7.49039 8.57036 8.46663 7.37657 7.93215 8.71272 8.72191 9.06897
YLR383W = 11.2357 11.176 11.1726 11.1346 11.4028 11.3985 11.5026 11.3835
YLR451W = 9.8802 9.42878 9.199 8.67918 9.74604 10.17 10.0972 10.3164
YMR042W = 6.66031 6.40323 5.42669 2.2034 4.93594 7.99791 7.57967 8.46756
YNL068C = 10.2661 10.0729 9.8114 9.98642 10.3097 10.5472 10.5425 10.6037
YOL136C = 9.0704 9.60926 7.96801 8.34526 10.0267 11.2168 11.2737 11.3513
YOR226C = 11.6501 11.996 11.7261 10.606 11.6157 12.0544 12.2359 12.6856
YPL187W = 7.32325 6.07567 6.52167 6.52094 11.2444 13.3616 13.5926 13.1815
YPR159W = 13.4486 13.5256 13.2849 13.0218 13.2416 13.6723 13.6818 13.7823
YBR049C = 10.94 10.9964 10.9353 11.2354 10.7783 11.2819 11.2815 11.4191
YBR112C = 11.735 11.7857 11.7282 11.8195 11.6398 12.0397 11.9434 12.0568
YBR253W = 10.037 10.4652 10.2751 10.8215 10.2816 10.8714 11.0186 11.2352
YCR065W = 9.97687 10.6097 10.472 11.2532 10.2367 11.5296 11.1646 11.7547
YCR084C = 13.0898 13.3232 13.3702 13.2435 13.1543 13.4791 13.4329 13.5069
YDL155W = 11.0053 11.1447 11.1999 11.4076 11.1166 11.4896 11.3234 11.3574
YDL160C = 10.5298 10.6088 10.7169 11.2063 8.88196 11.2989 11.168 11.7476
YDR089W = 10.6641 11.8542 11.7753 11.9983 12.2785 13.0082 12.8491 12.9332
YER063W = 11.9723 12.274 12.5125 12.6834 11.9713 12.7368 12.7983 12.8336
YFL031W = 13.1913 13.7544 13.4778 13.6501 12.8684 13.9303 13.7476 14.2268
YFL050C = 8.05805 7.42891 7.5765 8.58984 8.0107 9.74293 11.343 11.6876
YFR055W = 5.35443 8.09075 7.50456 9.79609 9.88582 10.7604 10.8451 11.1612
YGL067W = 12.1798 12.2365 12.1808 12.4522 12.2802 12.4025 12.6406 12.7001
YGL116W = 10.3276 10.4939 10.2674 10.5484 9.94402 10.6907 10.6208 10.7333
YGL201C = 10.4398 10.5235 10.5123 10.5115 10.4976 10.5813 10.5481 10.5222
YGL256W = 10.6563 10.9395 11.0353 10.6556 10.7693 11.2024 11.0691 11.157
YGR183C = 14.5044 14.7746 14.7893 14.7568 14.7279 14.7981 14.8472 14.9712
YHR084W = 10.844 11.4867 11.4711 11.2117 11.2738 11.7269 11.9146 12.029
YHR094C = 2.50362 2.03017 2.01895 3.10133 2.11616 3.92859 4.84443 7.88987
YIL014W = 11.5539 11.5835 11.5962 11.6227 11.3209 11.6708 11.8062 11.7337
YIL015W = 10.5524 11.9646 12.1785 13.2383 12.3229 13.1613 13.5352 13.5621
YIL031W = 9.86915 9.86287 9.78745 10.3683 9.5552 10.3159 10.1879 10.4456
YIL126W = 11.9608 12.0116 11.8961 12.0925 11.9088 12.1483 12.2056 12.2714
YIR010W = 10.391 10.7383 10.6905 11.1807 10.778 11.0459 11.0575 11.1541
YJR073C = 14.7242 15.0386 14.8111 14.9203 14.5932 15.1339 15.1523 15.105
YKL043W = 13.3592 13.4033 13.4621 13.8968 13.7948 14.653 14.7657 14.8339
YKL062W = 9.47936 10.1535 10.4092 11.3882 11.0262 12.0337 11.9659 12.1074
YKL112W = 11.707 11.66 11.6715 11.8648 11.6678 12.0759 12.0061 12.1365
YKR093W = 9.80412 8.74211 10.3915 12.2453 9.31614 14.2108 14.3144 14.527
YLR095C = 10.6948 11.0266 10.8154 11.0327 11.0212 11.1691 11.052 11.1266
YLR452C = 8.58626 9.97585 10.5522 10.8524 9.94525 10.9273 11.5166 11.4978
YMR043W = 11.0942 11.2467 11.114 11.3844 11.1573 11.7755 11.8281 11.9445
YNL059C = 10.1888 10.5173 10.6063 10.6239 10.1322 10.5848 10.782 10.6218
YNL145W = 12.2666 13.8282 13.9144 14.7851 14.9791 15.488 15.5936 15.6508
YNL167C = 10.5196 10.7057 10.7068 10.7789 10.7288 10.8543 10.9262 10.9287
YNL288W = 10.9674 10.9693 10.8925 11.0838 10.6405 11.3105 11.1262 11.2423
YOL030W = 12.927 13.4259 13.2607 13.2126 13.0168 13.9057 14.0143 14.1628
YOR049C = 1.99576 2.02771 2.0165 6.27061 2.11126 9.00766 9.66527 10.1999
YOR058C = 9.59651 9.80861 9.67646 10.5184 9.27367 10.6365 10.8565 11.1535
YOR071C = 6.44947 7.041 6.69873 8.00411 7.25722 8.49939 8.50825 8.46108
YOR085W = 12.3058 12.4452 12.3904 12.7025 11.9918 12.698 12.6908 12.7989
YOR092W = 10.0655 10.9044 11.0066 11.3165 10.9531 11.811 11.9769 11.9878
YOR313C = 5.41348 9.47682 9.74549 9.20879 8.77528 10.0238 10.4828 10.5115
YOR372C = 10.7084 10.6401 10.6845 11.3978 10.6461 11.2804 11.3204 11.5058
YPL049C = 11.5098 11.6298 11.6808 12.3077 11.7717 12.2834 12.2935 12.4278
YPL145C = 12.3764 12.6861 12.5314 12.6196 12.5946 12.9288 12.6894 12.8172
YPR060C = 9.96747 11.3655 11.3312 11.469 11.2148 11.2967 11.789 12.0377
YPR104C = 9.37008 9.53758 9.4014 9.69667 9.541 9.99509 9.57071 9.71932
