# Supplementary material for: NETGEM: Network Embedded Temporal GEnerative Model for gene expression data
Source: BMC Bioinformatics. 2011 Aug 8;12:327. doi: 10.1186/1471-2105-12-327 (PMC3228555; doi:10.1186/1471-2105-12-327)
Supplement: Additional file 2 — Cytoscape visualization data. This file is a zip archive containing the Cytoscape attribute files and the figures corresponding to Experiment 1 and Experiment 2. See the included README file for more details. [file 1471-2105-12-327-S2.ZIP › cytoscape_files/Exp1_AEJOINT/interactions.eda]

InteractionStrengthAE1.CELAE2.CELAE3.CELAE4.CELAE5.CELAE6.CELAE7.CELAE8.CEL
YJL089W (pp) YNR002C = 1 0 0 -1 0 1 1 1
YJL089W (pp) YER065C = -1 -1 0 1 0 -1 -1 -1
YJL089W (pp) YDR317W = -1 0 0 -1 0 0 -1 -1
YJL089W (pp) YJL089W = -1 0 0 -1 0 0 -1 -1
YLR228C (pp) YLR228C = 1 0 0 -1 0 0 0 0
YLR228C (pp) YDR453C = -1 0 0 -1 0 0 0 0
YLR228C (pp) YGR059W = -1 0 0 -1 0 0 0 0
YJL089W (pp) YOR100C = 1 0 0 -1 0 0 0 0
YLR228C (pp) YPL148C = 1 1 1 0 1 1 1 1
YLR223C (pp) YMR229C = -2 2 2 -1 1 1 1 1
YLR223C (pp) YKL006W = -2 2 0 -1 -1 -1 -1 0
YLR223C (pp) YMR142C = 2 2 2 -1 1 2 2 2
YLR223C (pp) YGR148C = 2 2 2 -1 1 2 2 2
YLR223C (pp) YHR141C = 2 2 2 -1 1 1 1 1
YLR223C (pp) YBR191W = 2 2 2 -1 1 1 1 1
YLR223C (pp) YLR406C = 2 2 2 -1 1 1 1 1
YLR223C (pp) YMR194W = 2 2 2 -1 1 1 1 1
YLR223C (pp) YLR223C = 2 2 2 -1 1 1 1 1
YLR223C (pp) YGR085C = 2 2 2 -1 0 1 1 1
YLR223C (pp) YOL039W = 2 2 2 -1 -1 -1 -1 0
YLR223C (pp) YJL189W = 2 2 2 -1 0 0 0 0
YLR223C (pp) YEL026W = 2 2 0 -1 -1 0 0 0
YNL255C (pp) YNL255C = 2 2 0 -1 0 0 0 0
YLR223C (pp) YPR102C = -2 -1 -1 0 -1 -1 -1 -1
YLR223C (pp) YKR057W = -1 0 0 -1 -1 -1 -1 -1
YMR280C (pp) YJR095W = 1 1 1 1 1 -1 -1 -1
YMR280C (pp) YGL229C = -1 0 -1 -1 -1 -1 -1 -1
YMR280C (pp) YMR280C = -1 0 -1 -1 -1 -1 -1 -1
YMR280C (pp) YLR174W = 1 1 1 1 1 0 -1 -1
YFL021W (pp) YFL021W = -2 -2 -2 -2 1 2 2 0
YKR034W (pp) YFL021W = 2 2 2 0 0 -2 -2 0
YLR403W (pp) YLR403W = 2 2 2 0 0 -2 -2 0
YLR403W (pp) YDR082W = -2 0 0 0 0 -2 -2 0
YFL021W (pp) YKR039W = -2 0 -2 -2 -2 -2 -2 -2
YLR403W (pp) YKR039W = -2 0 -2 -2 -2 -2 -2 -2
YKR034W (pp) YKR039W = -2 0 0 -2 -2 -2 -2 -2
YMR021C (pp) YGL173C = 0 0 0 0 0 -2 -2 0
YBL005W (pp) YNR019W = -2 0 0 -2 -2 -2 -2 -2
YJL056C (pp) YNR019W = -2 0 0 0 -2 -2 -2 -2
YFL021W (pp) YJR152W = -2 0 0 0 -2 -2 -2 -2
YLR403W (pp) YJR152W = -2 0 -2 -2 -2 -2 -2 -2
YDR463W (pp) YJR152W = -2 0 0 0 -2 -2 -2 -2
YKR034W (pp) YJR152W = -2 0 0 -2 -2 -2 -2 -2
YLR403W (pp) YOR081C = 2 2 2 -1 -2 -2 -2 -2
YLR403W (pp) YMR232W = 2 2 2 -1 -2 -2 -2 -2
YLR403W (pp) YOL002C = -2 -2 -2 1 2 2 2 2
YAL051W (pp) YOL002C = 2 2 2 -1 -2 -2 -2 -2
YJL056C (pp) YOL002C = -2 -2 -2 1 2 2 2 2
YBL005W (pp) YHL036W = -2 -2 -2 1 2 2 2 2
YDR463W (pp) YLR094C = 2 2 2 -1 -2 -2 -2 -2
YLR403W (pp) YIL119C = 2 2 2 -1 -2 -2 -2 -2
YBL005W (pp) YIL119C = 2 2 2 -1 -2 -2 -2 -2
YLR403W (pp) YLR231C = 2 2 2 -1 -2 -2 -2 -2
YLR403W (pp) YJL079C = 2 2 2 -1 -2 -2 -2 -2
YBL005W (pp) YOL001W = 2 2 2 -1 -2 -2 -2 -2
YDR463W (pp) YBR098W = 2 2 2 2 2 -1 -2 -2
YLR403W (pp) YLR320W = 2 2 2 2 2 -1 -2 -2
YLR098C (pp) YMR231W = -2 0 -1 -2 -2 -2 -2 -2
YLR403W (pp) YDR533C = -2 0 -1 -2 -2 -2 -2 -2
YBL005W (pp) YDR533C = -2 0 -1 -2 -2 -2 -2 -2
YAL051W (pp) YDR533C = 2 0 0 -2 -2 -2 -2 -2
YFL021W (pp) YLR142W = 2 0 0 0 -2 -2 -2 -2
YLR403W (pp) YLR142W = 2 0 0 0 -2 -2 -2 -2
YDR463W (pp) YLR142W = -2 -2 -2 0 2 2 2 2
YAL051W (pp) YLR142W = 2 0 0 0 -2 -2 -2 -2
YKR034W (pp) YLR142W = 2 0 0 0 -2 -2 -2 -2
YBL005W (pp) YLR155C = 2 0 0 0 -2 -2 -2 -2
YJL056C (pp) YLR155C = -2 -2 -2 -2 0 0 2 2
YLR403W (pp) YFR022W = 2 2 0 0 -1 -2 -2 -2
YLR403W (pp) YHL028W = 2 2 2 0 -1 -2 -2 -2
YLR403W (pp) YBL005W = 2 2 2 0 -1 -2 -2 -2
YBL005W (pp) YBL005W = 2 2 2 0 -1 -2 -2 -2
YLR403W (pp) YLR089C = 2 2 0 -1 -2 -2 -2 -2
YAL051W (pp) YLR089C = 2 0 0 -1 -2 -2 -2 -2
YLR403W (pp) YDR488C = 2 2 2 0 -1 -2 -2 -2
YLR403W (pp) YPR194C = 2 2 2 0 -1 -2 -2 -2
YDR463W (pp) YPR194C = 2 0 0 -1 -2 -2 -2 -2
YJL056C (pp) YPR194C = 2 2 2 0 0 -1 -2 -2
YLR403W (pp) YER035W = 2 0 -1 -2 -2 -2 -2 -2
YLR403W (pp) YFR023W = 2 0 0 -1 -2 -2 -2 -2
YLR403W (pp) YOR283W = 2 0 -1 -2 -2 -2 -2 -2
YLR403W (pp) YBL017C = 2 2 0 0 -1 -2 -2 -2
YLR403W (pp) YDR113C = -2 -2 -2 0 1 2 2 2
YFL021W (pp) YLR110C = 2 2 0 0 0 0 0 0
YLR403W (pp) YLR110C = 2 0 0 0 0 0 0 0
YMR021C (pp) YPR122W = 2 0 0 0 0 0 0 0
YBL005W (pp) YOR178C = -2 -2 -2 0 0 0 0 0
YAL051W (pp) YOR178C = -2 0 0 0 0 0 0 0
YLR403W (pp) YIL154C = 2 0 0 0 0 0 0 0
YMR021C (pp) YJR050W = -2 -2 -2 0 0 0 0 0
YLR403W (pp) YOR026W = -2 0 0 0 0 0 0 0
YLR403W (pp) YPR013C = 2 2 0 0 0 0 0 0
YLR403W (pp) YGL248W = -2 -2 -2 0 0 0 0 0
YLR403W (pp) YOR380W = -2 0 0 0 0 0 0 0
YLR403W (pp) YKL132C = -2 0 0 0 0 0 0 0
YLR403W (pp) YPL095C = 2 2 0 0 0 0 0 0
YAL051W (pp) YPL095C = -2 -2 -2 0 0 0 0 0
YBL005W (pp) YMR136W = 2 2 2 0 0 0 0 0
YBL005W (pp) YBL006C = 2 2 2 0 0 0 0 0
YLR403W (pp) YJL019W = 2 0 0 0 0 0 0 0
YLR403W (pp) YLR099C = 2 0 0 0 0 0 0 0
YBL005W (pp) YLR099C = 2 0 0 0 0 0 0 0
YDR463W (pp) YLR099C = -2 -2 -2 0 0 0 0 0
YLR403W (pp) YGR002C = 2 2 2 2 2 2 2 0
YJL056C (pp) YBR235W = -2 -2 -2 -2 -2 0 0 0
YFL021W (pp) YCR077C = 0 0 0 0 -2 -2 -2 -2
YFL021W (pp) YJL212C = -2 -2 -2 -2 -2 0 0 0
YLR403W (pp) YJL212C = 2 2 2 2 0 0 0 0
YBL005W (pp) YMR272C = -2 -2 -2 -2 -2 -2 0 0
YAL051W (pp) YMR272C = 2 2 2 2 0 0 0 0
YLR403W (pp) YDR461W = 2 2 2 2 2 0 0 0
YAL051W (pp) YOL119C = 2 2 2 2 2 0 0 0
YLR403W (pp) YAL063C = 2 2 2 2 2 2 0 0
YLR403W (pp) YER119C = -2 -2 -2 -2 -2 0 0 0
YLR403W (pp) YDR075W = 2 2 2 2 2 2 2 0
YMR021C (pp) YDR075W = -2 -2 -2 -2 -2 0 0 0
YLR403W (pp) YDR419W = 2 2 2 2 0 0 0 0
YLR403W (pp) YPL258C = 2 2 2 2 2 2 2 0
YOR028C (pp) YDL214C = 2 1 2 -2 0 0 0 0
YIL101C (pp) YMR322C = 1 1 2 -2 0 0 0 0
YGL096W (pp) YGR019W = -1 -2 -2 1 2 0 -2 -2
YOR344C (pp) YDR131C = -1 -2 -2 1 2 0 -2 -2
YOR028C (pp) YML128C = -1 -2 -2 1 2 0 -2 -2
YIL101C (pp) YBR183W = -1 -2 -2 0 -2 0 -2 -2
YOR028C (pp) YPR184W = -1 -2 -2 1 2 1 2 0
YIL101C (pp) YJL144W = -1 -2 -2 1 2 1 2 0
YOR028C (pp) YGR088W = -1 -2 -2 1 2 1 2 1
YIL101C (pp) YGR088W = -1 -2 -2 1 2 1 2 1
YOR028C (pp) YGR144W = -1 -2 -2 1 2 1 2 1
YIL101C (pp) YGR144W = -1 -2 -2 1 2 1 2 1
YGL096W (pp) YDL223C = -1 -2 -2 1 2 1 2 1
YGL096W (pp) YBR018C = -1 -2 -2 1 2 1 2 1
YOR028C (pp) YGR248W = -1 -2 -2 1 2 1 2 1
YIL101C (pp) YGR248W = -1 -2 -2 1 2 1 2 1
YIL101C (pp) YGR052W = -1 -2 -2 1 2 1 2 1
YGL096W (pp) YJL132W = -1 -2 -2 1 2 1 2 1
YOR028C (pp) YGR256W = -1 -2 -2 1 2 1 2 1
YDR421W (pp) YDR421W = -1 -2 -2 0 -2 0 0 0
YOR028C (pp) YDR421W = -1 -2 -2 1 2 1 1 0
YOR028C (pp) YDL021W = 2 0 0 -2 -2 -2 -2 0
YOR344C (pp) YBR148W = -2 0 0 -2 -2 0 0 0
YOR028C (pp) YOR028C = -2 0 0 -2 -2 -2 -2 0
YMR164C (pp) YNL202W = -2 0 0 -2 -2 -2 0 0
YOR028C (pp) YBR069C = -2 0 0 -2 -2 -2 0 0
YOR028C (pp) YIL101C = -2 0 0 -2 -2 -2 0 0
YIL101C (pp) YIL101C = 1 2 1 -2 -2 -2 -2 -2
YIL101C (pp) YHR096C = -1 -2 -2 1 1 1 1 1
YGL096W (pp) YHR096C = -1 -2 -2 0 -2 -2 -2 -2
YPL230W (pp) YDR368W = -1 0 0 -2 0 0 0 0
YOR028C (pp) YMR173W = -1 -2 -2 0 -2 -2 -2 -2
YIL101C (pp) YMR173W = 2 0 0 1 2 1 2 1
YDR421W (pp) YHR157W = 2 0 0 1 2 1 2 1
YDR421W (pp) YHR139C = 1 1 0 -2 -2 -2 0 0
YGL096W (pp) YHR139C = 2 0 0 1 2 1 2 1
YOR028C (pp) YOL052C-A = -2 0 0 -2 -2 -2 -2 -2
YIL101C (pp) YOL052C-A = -2 0 0 -2 -2 -2 -2 -2
YOR028C (pp) YIL099W = 0 0 0 -2 -2 0 0 0
YIL101C (pp) YIL099W = -2 -2 -2 -2 0 0 -2 -2
YGL096W (pp) YIL099W = -2 0 0 -2 -2 -2 -2 -2
YDR421W (pp) YHR138C = -2 0 0 -2 -2 -2 -2 -2
YOR028C (pp) YHR138C = -2 0 0 -2 -2 -2 -2 -2
YIL101C (pp) YHR138C = -2 0 0 -2 -2 -2 -2 -2
YOR028C (pp) YMR164C = -2 0 0 -2 -2 -2 -2 -2
YIL101C (pp) YER096W = -2 0 0 -2 -2 -2 -2 -2
YOR028C (pp) YIR038C = -2 0 0 -2 -2 -2 -2 -2
YOR028C (pp) YBR241C = -1 -2 -2 0 1 2 1 2
YOR028C (pp) YBR169C = 1 2 0 -2 -2 -2 -2 -2
YOR028C (pp) YKR049C = 2 1 2 1 2 1 2 1
YIL101C (pp) YHR160C = -1 -2 -2 -2 0 1 1 0
YGL096W (pp) YHR160C = 2 1 2 1 2 1 2 1
YGL096W (pp) YEL020C = 2 1 2 1 2 1 2 1
YPL230W (pp) YOR328W = 2 1 2 1 2 1 2 1
YIL101C (pp) YIL160C = -1 -2 -2 -2 0 1 1 0
YDR421W (pp) YPR026W = 2 1 2 1 2 1 2 1
YDR421W (pp) YHR136C = 2 1 2 1 2 1 2 1
YGR288W (pp) YGR288W = 2 1 0 1 2 1 2 1
YIL101C (pp) YIL066C = 2 1 2 1 2 1 2 1
YGL096W (pp) YIL066C = -1 -2 -2 0 0 0 1 0
YOR028C (pp) YKL026C = 1 1 2 1 2 1 2 1
YOR028C (pp) YEL011W = 1 1 2 1 2 1 2 1
YOR028C (pp) YLR080W = 1 2 1 1 2 1 2 1
YIL101C (pp) YLR080W = -1 -2 -2 -2 0 0 1 2
YOR028C (pp) YCR021C = -1 -2 -2 0 1 1 1 1
YIL101C (pp) YCR021C = -2 -2 -2 0 0 0 1 0
YIL101C (pp) YER062C = -1 -2 -2 -2 -2 -2 -2 0
YGL096W (pp) YER062C = -1 -2 -2 -2 -2 -2 -2 0
YOR028C (pp) YFL014W = -1 -2 -2 -2 -2 -2 0 0
YIL101C (pp) YFL014W = 1 0 1 1 2 1 1 2
YGL096W (pp) YFL014W = -1 -2 -2 -2 0 0 0 0
YOR028C (pp) YBR072W = -1 -2 -2 -2 0 0 0 0
YIL101C (pp) YBR072W = -1 -2 -2 0 0 0 0 0
YGL096W (pp) YBR072W = -1 -2 -2 0 0 0 0 0
YOR028C (pp) YGL096W = -2 -2 -2 -2 0 1 1 2
YIL101C (pp) YGL096W = 1 1 0 -2 -2 -2 -2 -2
YGL096W (pp) YGL096W = 1 1 0 -2 -2 -2 -2 -2
YMR164C (pp) YBL078C = 1 0 -2 -2 -2 -2 -2 -2
YOR028C (pp) YML131W = 1 1 0 -2 -2 -2 -2 -2
YGL096W (pp) YML131W = -2 -2 -2 -2 -2 0 0 0
YOR028C (pp) YIL045W = 1 0 1 0 0 0 0 0
YGL096W (pp) YNL194C = -1 -2 -2 -2 -2 -2 -2 -2
YOR028C (pp) YER046W = -1 -2 -2 -2 -2 -2 -2 -2
YOR028C (pp) YLR251W = -1 -2 -2 -2 -2 -2 -2 -2
YMR164C (pp) YOR084W = -1 -2 -2 -2 -2 -2 -2 -2
YOR028C (pp) YOR344C = -1 -2 -2 -2 -2 -2 -2 -2
YGL096W (pp) YIL107C = -1 -2 -2 -2 -2 -2 -2 -2
YOR028C (pp) YOL151W = -1 -2 -2 -2 -2 -2 -2 -2
YIL101C (pp) YOL151W = -1 -2 -2 -2 -2 -2 -2 -2
YHR206W (pp) YOR226C = -2 -1 -1 -1 0 1 1 0
YFR034C (pp) YOL136C = -1 0 -1 0 0 0 0 0
YLR176C (pp) YOL136C = 1 0 0 -1 0 0 0 0
YFR034C (pp) YLR383W = -1 0 -1 -1 0 0 0 0
YFR034C (pp) YLR141W = -1 0 -1 -1 0 0 0 0
YHR206W (pp) YPR159W = -1 0 0 0 0 -1 -1 -1
YLR451W (pp) YMR042W = -1 0 0 0 -1 -1 -1 -1
YLR451W (pp) YGR096W = -1 -1 -1 0 -1 -1 -1 -1
YFR034C (pp) YGR202C = -1 0 0 0 -1 -1 -1 -1
YFR034C (pp) YHR210C = -1 0 0 0 0 -1 -1 -1
YNL068C (pp) YNL068C = 1 0 0 0 0 0 0 0
YFR034C (pp) YLR451W = 1 0 0 0 0 0 0 0
YLR176C (pp) YPL187W = 1 1 1 0 0 0 0 0
YLR451W (pp) YCL025C = 1 0 0 0 0 0 0 0
YLR451W (pp) YLR044C = 1 0 0 0 0 0 0 0
YFR034C (pp) YLR044C = 1 1 1 1 0 0 0 0
YLR451W (pp) YER176W = -1 -1 -1 -1 0 0 0 0
YNL068C (pp) YBR078W = -1 -1 -1 -1 -1 -1 -1 0
YLR451W (pp) YBR078W = 1 1 1 1 1 1 1 0
YHR206W (pp) YBR078W = 1 1 1 1 1 1 1 0
YLR451W (pp) YLR343W = 1 1 1 1 1 1 1 0
YKL043W (pp) YOR313C = 2 2 2 0 0 0 2 0
YMR043W (pp) YOR313C = -2 0 0 -2 -2 0 0 0
YHR084W (pp) YOR313C = -2 0 0 0 -2 -2 -2 0
YNL167C (pp) YGR183C = -2 0 0 0 0 0 -2 -2
YHR084W (pp) YGR183C = -2 0 0 0 0 -2 -2 -2
YKL112W (pp) YGR183C = -2 0 0 0 0 -2 -2 -2
YPR104C (pp) YCR084C = -2 -2 0 -2 -2 -2 -2 -2
YHR084W (pp) YPL145C = 2 0 0 2 2 2 2 2
YCR065W (pp) YDL160C = -2 0 0 0 0 0 -2 -2
YKL112W (pp) YDL160C = -2 0 0 0 0 0 -2 -2
YPR104C (pp) YOR092W = -2 0 0 0 -2 -2 -2 -2
YHR084W (pp) YOR092W = -2 0 0 0 -2 -2 -2 -2
YKL062W (pp) YOR092W = -2 0 0 0 -2 -2 -2 -2
YNL167C (pp) YGL256W = -2 -2 0 0 -2 -2 -2 -2
YHR084W (pp) YNL288W = 2 2 2 2 2 -1 -2 -2
YKL112W (pp) YNL288W = -2 0 0 0 0 2 2 2
YKL062W (pp) YJR073C = -2 -2 -2 0 0 2 2 2
YBR049C (pp) YIL126W = -2 -2 -2 0 0 2 2 2
YFL031W (pp) YNL145W = 2 0 0 0 0 0 -2 -2
YMR043W (pp) YNL145W = 2 0 0 0 0 0 0 -2
YHR084W (pp) YNL145W = -2 -2 -2 -2 -2 0 1 2
YFL031W (pp) YOR058C = 2 2 2 0 -1 -2 -2 -2
YMR043W (pp) YOR058C = 2 0 0 0 -1 -2 -2 -2
YCR065W (pp) YOR058C = -2 -2 -2 0 1 1 2 2
YPL049C (pp) YLR452C = 2 2 0 0 -1 -2 -2 -2
YPR104C (pp) YLR452C = 2 2 2 0 -1 -2 -2 -2
YMR043W (pp) YLR452C = 2 0 0 0 0 0 0 0
YHR084W (pp) YLR452C = 2 0 0 0 0 0 0 0
YMR043W (pp) YIL015W = -2 0 0 0 0 0 0 0
YNL167C (pp) YIL015W = 2 0 0 0 0 0 0 0
YHR084W (pp) YIL015W = 2 0 0 0 0 0 0 0
YKL112W (pp) YLR095C = 2 0 0 0 0 0 0 0
YCR065W (pp) YIR010W = 2 0 0 0 0 0 0 0
YKL112W (pp) YIR010W = 2 2 0 0 0 0 0 0
YNL167C (pp) YHR094C = 2 0 0 0 0 0 0 0
YHR084W (pp) YHR094C = 2 0 0 0 0 0 0 0
YFL031W (pp) YFL031W = 2 0 0 0 0 0 0 0
YHR084W (pp) YFL031W = -2 0 0 0 0 0 0 0
YKL043W (pp) YOR071C = 2 0 0 0 0 0 0 0
YCR065W (pp) YOR071C = -2 0 0 0 0 0 0 0
YCR065W (pp) YOR372C = -2 0 0 0 0 0 0 0
YKL043W (pp) YOR085W = -2 -2 0 0 0 0 0 0
YBR049C (pp) YDL155W = -2 0 0 0 0 0 0 0
YHR084W (pp) YDR089W = 2 0 0 0 0 0 0 0
YCR065W (pp) YDR089W = 2 0 0 0 0 0 0 0
YKL062W (pp) YDR089W = 2 0 0 0 0 0 0 0
YHR084W (pp) YIL031W = 2 0 0 0 0 0 0 0
YKL112W (pp) YIL031W = 2 0 0 0 0 0 0 0
YKL043W (pp) YBR112C = -2 0 0 0 0 0 0 0
YPR104C (pp) YBR112C = 2 0 0 0 0 0 0 0
YHR084W (pp) YGL067W = -2 0 0 0 0 0 0 0
YHR084W (pp) YFR055W = 2 0 0 0 0 0 0 0
YPR104C (pp) YKR093W = -2 0 0 0 0 0 0 0
YNL167C (pp) YKR093W = 2 0 0 0 0 0 0 0
YHR084W (pp) YFL050C = 2 2 2 0 0 0 0 0
YFL031W (pp) YOL030W = -2 -2 -2 0 0 0 0 0
YHR084W (pp) YOL030W = -2 -2 -2 0 0 0 0 0
YKL043W (pp) YKL043W = 2 0 0 0 0 0 0 0
YPR104C (pp) YKL043W = 2 0 0 0 0 0 0 0
YNL167C (pp) YKL043W = -2 -2 -2 0 0 0 0 0
YHR084W (pp) YKL043W = 2 0 0 0 0 0 0 0
YHR084W (pp) YIL014W = -2 0 0 0 0 0 0 0
YPL049C (pp) YPR060C = 2 0 0 0 0 0 0 0
YKL043W (pp) YOR049C = -2 0 0 0 0 0 0 0
YHR084W (pp) YOR049C = -2 0 0 0 0 0 0 0
YMR043W (pp) YGL201C = 2 0 0 0 0 0 0 0
YKL043W (pp) YPL049C = 2 2 2 2 2 2 2 0
YHR084W (pp) YPL049C = 2 2 2 2 2 2 2 0
YMR043W (pp) YGL116W = -2 -2 -2 -2 -2 0 0 0
YHR084W (pp) YGL116W = -2 -2 -2 -2 -2 0 0 0
YKL043W (pp) YER063W = 2 2 2 2 0 0 0 0
YMR043W (pp) YNL059C = 2 2 2 2 0 0 0 0
YKL112W (pp) YNL059C = 2 2 2 2 2 2 0 0
YFL031W (pp) YBR253W = 2 2 2 2 2 2 0 0
YKL062W (pp) YPR104C = -2 -2 -2 -2 -2 0 0 0
