# Supplementary material for: NETGEM: Network Embedded Temporal GEnerative Model for gene expression data
Source: BMC Bioinformatics. 2011 Aug 8;12:327. doi: 10.1186/1471-2105-12-327 (PMC3228555; doi:10.1186/1471-2105-12-327)
Supplement: Additional file 2 — Cytoscape visualization data. This file is a zip archive containing the Cytoscape attribute files and the figures corresponding to Experiment 1 and Experiment 2. See the included README file for more details. [file 1471-2105-12-327-S2.ZIP › cytoscape_files/Exp2_JOINT/expressions.noa]

ExpressionLevelREF0REF5REF10REF30REF60REF120MUT0MUT5MUT10MUT30MUT60MUT120
YAL040C = 7.26948 7.87724 7.85039 8.17093 7.7627 7.80444 6.63515 6.3735 5.91734 6.08085 6.57507 6.79316
YBL005W = 6.33541 6.25385 5.90782 5.31953 6.23777 6.11753 7.31365 6.99448 6.51365 6.89021 7.45541 6.53617
YBL021C = 8.05344 8.28716 8.59905 7.70168 8.30492 7.91531 8.74149 8.75331 8.73394 9.10929 9.28856 8.4989
YBR058C-A = 9.31488 9.36447 9.67427 9.43489 9.47512 9.62203 9.9418 9.94254 9.80931 10.1283 10.3062 9.92379
YBR066C = 8.81225 8.97226 7.31982 7.39869 8.33192 8.76639 9.56762 9.4156 7.90747 8.14606 9.16397 9.6534
YCL009C = 10.781 10.6207 10.3184 11.1335 10.9018 11.0487 9.32547 9.35325 9.40098 9.14382 9.45904 10.3102
YCL055W = 6.79999 6.51686 6.33642 7.94279 7.31508 6.88725 7.87122 7.53549 7.47067 7.70123 8.31533 7.18679
YDL020C = 10.1268 9.59592 9.08365 9.19063 9.39998 9.33046 10.6312 9.90117 10.5041 10.5443 10.2683 9.63226
YDR012W = 12.8009 12.9983 13.0633 13.5029 13.389 13.2519 12.4177 12.46 12.101 12.3902 12.6776 12.2732
YDR146C = 7.34146 7.35452 6.5182 7.20925 7.72895 6.6133 7.60343 7.55578 7.67869 7.34383 8.50477 7.74753
YDR156W = 8.05716 7.91184 8.70229 9.73711 9.30029 8.69458 6.38226 6.09494 6.73964 6.46117 7.07448 7.14796
YDR216W = 8.37623 8.05172 7.07982 3.03225 2.69755 2.81475 7.93634 8.16343 5.69868 4.99182 3.06269 3.88476
YDR253C = 7.931 7.30532 8.51075 9.36886 8.37848 8.12472 8.59255 7.66484 9.07461 9.36785 8.64707 8.21572
YDR461W = 12.6223 12.4179 12.601 12.7032 13.241 13.1055 13.6521 13.6353 13.5369 13.8837 14.2992 14.1621
YER159C = 10.255 10.4298 10.6591 10.2533 10.589 9.88544 10.8951 11.0774 11.4153 11.2957 11.5767 11.3388
YER161C = 8.68541 8.27015 8.50386 9.03127 9.58642 9.08994 9.07543 8.8195 9.15079 9.28302 9.94451 9.33009
YER169W = 6.73905 7.34652 9.05271 9.16621 5.31679 5.01054 7.05037 7.01253 7.85526 7.86707 6.07657 6.39314
YFR023W = 3.08815 3.72939 4.0241 4.29623 4.20955 4.34121 5.62496 5.21962 5.48451 6.22045 6.82352 6.16083
YFR034C = 8.40596 7.6217 8.1924 8.54198 9.17402 8.56377 5.04674 7.04332 7.87956 5.25593 5.86681 8.08518
YGL013C = 9.47391 9.74268 9.84597 9.12087 9.07677 8.73058 9.94895 9.91533 10.2977 10.3804 10.3002 9.45274
YGL032C = 9.58553 9.51207 9.35421 10.206 9.76717 9.89891 10.9739 10.9129 10.7811 10.8444 11.0811 10.8023
YGL096W = 8.96485 9.84193 8.48692 8.55458 6.26239 6.22307 9.16797 10.1066 9.29984 9.33581 8.52944 7.80561
YGL105W = 10.8581 11.165 11.0491 10.9847 10.8795 11.1654 10.3646 10.1472 10.0652 10.0843 10.0174 10.6546
YGL114W = 7.90712 7.80184 7.93263 8.02079 7.99047 7.7198 8.53395 8.71075 8.26836 8.53015 8.69328 8.39098
YGL130W = 8.30997 8.3975 8.45682 7.95121 8.42099 8.29346 8.96217 8.98026 8.98158 9.30077 9.33916 9.02242
YGL237C = 6.72601 6.80304 6.47344 5.38412 6.11059 5.88574 7.11772 6.85809 6.72901 6.85457 6.81721 6.74305
YGR144W = 6.13874 6.59324 6.42377 5.65138 5.72007 6.34358 7.38391 7.29577 7.09664 7.27614 7.83763 8.04583
YGR155W = 9.94031 10.2023 10.8069 10.9344 10.1137 10.2469 8.97238 9.33794 9.52422 9.26284 8.71597 8.78691
YHL027W = 9.99713 10.342 10.2862 10.4997 10.2164 10.0596 10.2841 10.3739 10.7882 10.8188 10.6867 10.4017
YHR079C = 6.38426 6.04331 6.29467 6.1148 6.27596 6.35712 5.77601 5.94991 5.73063 5.60704 5.48206 5.81049
YIL022W = 9.00365 9.05475 9.12286 8.76899 9.16108 9.16207 8.37615 8.23007 8.36818 8.1844 8.34234 8.74813
YIL036W = 8.6106 8.50046 7.35843 7.34534 8.1223 8.02728 8.75868 8.70346 7.94655 8.03696 8.5883 8.61586
YIL101C = 7.09334 6.41967 4.68885 2.71048 2.30971 2.51548 6.2715 6.38765 4.35156 4.02105 2.27602 3.07019
YJL110C = 6.68667 6.50652 7.15978 7.59709 7.36703 7.08657 6.02316 5.18774 4.32684 4.90032 6.44321 6.6599
YKL109W = 9.32182 8.74458 5.73092 4.13149 4.01856 4.34546 8.90301 9.09402 6.00042 5.14862 4.81864 6.31162
YKL112W = 8.89306 8.95102 8.21337 8.19639 8.63448 8.43092 9.46789 9.54681 8.88609 9.14589 9.92237 9.38055
YKL198C = 3.82711 3.81987 3.49167 3.33531 3.96671 3.85439 2.64315 2.85549 3.24212 2.75447 2.59073 3.00109
YKR068C = 8.9688 9.21862 9.25432 9.02711 9.2571 9.46669 9.67441 9.79472 9.65723 10.0378 10.2453 10.1303
YLL018C = 11.2939 11.4448 11.5138 11.8481 11.4666 11.4733 10.7596 10.8001 10.5221 10.9162 10.7099 11.1007
YLR223C = 8.03254 8.22072 10.5496 10.6767 9.11172 8.31975 7.40554 7.70286 8.83601 8.80918 8.4845 7.90437
YLR403W = 8.2286 8.35548 9.03019 9.39774 8.73809 8.3985 2.19549 2.19938 2.2649 2.61887 2.6228 2.21035
YML007W = 9.44704 9.45965 9.48462 8.39705 8.27636 7.88 9.82811 9.78061 9.86392 10.0465 9.74603 9.09934
YMR016C = 7.447 8.34252 9.19428 8.98953 8.33831 7.74058 7.72417 8.57809 9.07227 9.37356 8.44629 7.67773
YMR042W = 4.78748 5.28682 5.45026 6.51592 6.57895 5.26614 3.75014 4.42287 4.612 3.36289 4.91294 4.61661
YMR043W = 8.07093 8.354 8.55265 8.6587 8.46639 8.50865 7.88764 8.0007 7.49016 6.91013 7.78922 7.96262
YMR138W = 7.27673 7.55843 7.60918 7.49845 7.15154 7.03618 8.23368 8.0632 7.97233 8.36586 8.37306 7.91016
YMR146C = 10.5529 10.7452 10.9651 11.3685 11.3175 10.9287 9.83864 9.94126 9.74113 9.5884 10.0832 10.156
YMR172W = 7.48943 7.36674 7.30785 7.48155 7.87205 7.58864 7.73184 7.45974 7.45028 7.78232 8.21005 7.73239
YMR305C = 10.4377 10.5264 10.406 10.0991 9.60983 10.3806 11.3858 11.457 11.1258 11.0461 11.5341 11.8518
YNL027W = 8.21345 8.26792 8.05331 8.09134 8.28152 7.8854 8.41279 8.51165 8.37903 8.39057 8.50831 8.25191
YNL068C = 6.2301 6.13477 6.56554 6.92453 6.70884 6.24772 6.33194 6.08081 5.69019 5.84002 6.11333 5.93493
YNL133C = 8.09723 8.30897 8.03332 7.35626 7.82082 7.72075 8.92839 8.99406 8.69445 8.97922 9.35452 8.65944
YNL255C = 10.8276 11.2028 11.3507 11.7763 11.6454 11.1548 9.99717 9.9811 10.0137 10.3853 10.4599 9.89152
YOL058W = 11.961 12.1606 12.1416 11.7789 12.374 11.8916 10.9815 10.9818 10.8562 11.0718 11.416 11.3123
YOL089C = 8.27895 7.69615 6.85095 7.158 7.73618 7.45653 8.5671 8.06178 7.35547 7.49439 8.3026 7.71138
YOR028C = 4.11126 4.26835 2.51515 2.8862 3.49175 4.53609 6.08925 7.12742 5.26507 4.52569 4.9406 5.95559
YOR063W = 12.1665 12.5263 12.4546 12.9985 13.4577 13.2157 10.682 11.0349 10.9359 10.3832 11.6139 11.7024
YPL075W = 7.95243 7.63867 8.50497 9.98576 9.94594 9.70546 8.4028 8.18136 9.69845 10.0655 10.3608 9.8278
YPL187W = 6.49921 6.88349 7.20538 7.41482 5.91963 5.20215 10.0641 10.1318 10.2826 10.4948 9.44704 7.95646
YPR074C = 11.79 11.7586 11.8441 11.9065 11.8603 11.8012 10.6467 10.765 10.6592 10.5647 10.7106 10.6527
YPR199C = 7.38974 7.56667 7.49504 7.56721 8.13645 8.00155 8.45097 8.2513 7.78899 7.8706 8.34551 7.94409
