# Supplementary material for: NETGEM: Network Embedded Temporal GEnerative Model for gene expression data
Source: BMC Bioinformatics. 2011 Aug 8;12:327. doi: 10.1186/1471-2105-12-327 (PMC3228555; doi:10.1186/1471-2105-12-327)
Supplement: Additional file 2 — Cytoscape visualization data. This file is a zip archive containing the Cytoscape attribute files and the figures corresponding to Experiment 1 and Experiment 2. See the included README file for more details. [file 1471-2105-12-327-S2.ZIP › cytoscape_files/Exp2_MUT/expressions.noa]

ExpressionLevelMUT0MUT5MUT10MUT30MUT60MUT120
YAL001C = 7.5014 7.63134 7.47599 7.59678 7.70734 8.03366
YAL036C = 8.92704 8.59496 8.86098 8.58379 9.26938 8.77859
YAL040C = 6.63515 6.3735 5.91734 6.08085 6.57507 6.79316
YAR073W = 7.05631 7.18934 7.96232 7.65625 8.09125 7.89373
YBL005W = 7.31365 6.99448 6.51365 6.89021 7.45541 6.53617
YBL008W = 6.78738 6.13631 5.89131 6.17852 7.34827 6.67161
YBL021C = 8.74149 8.75331 8.73394 9.10929 9.28856 8.4989
YBL056W = 7.79593 7.65151 7.46411 7.69753 7.83355 7.67213
YBL103C = 8.22069 7.86274 8.17785 8.54928 8.85816 8.302
YBR008C = 9.13889 8.95128 9.06701 9.16479 8.31252 8.09524
YBR031W = 9.69993 10.0537 9.29983 9.35974 9.65621 9.69539
YBR058C-A = 9.9418 9.94254 9.80931 10.1283 10.3062 9.92379
YBR066C = 9.56762 9.4156 7.90747 8.14606 9.16397 9.6534
YBR077C = 9.41037 9.46776 9.40403 9.19767 9.76306 9.21633
YBR079C = 9.31483 9.1873 9.28402 9.31093 9.91812 9.85467
YBR081C = 7.78727 7.91897 7.22065 7.65337 7.99486 7.86581
YBR213W = 4.38788 4.41284 4.79694 4.82855 4.8469 4.62898
YBR249C = 10.1054 10.3477 10.3541 10.0822 10.7706 10.8541
YBR297W = 9.03643 8.08782 7.00443 7.05958 8.63595 8.14172
YCL009C = 9.32547 9.35325 9.40098 9.14382 9.45904 10.3102
YCL055W = 7.87122 7.53549 7.47067 7.70123 8.31533 7.18679
YCR019W = 7.24651 6.99826 7.26642 7.15026 7.25447 6.99395
YCR063W = 3.61581 3.35637 4.21702 4.19458 4.1604 4.13384
YCR073C = 6.7941 6.48815 6.15417 6.52148 6.99005 7.00018
YDL020C = 10.6312 9.90117 10.5041 10.5443 10.2683 9.63226
YDL115C = 6.2532 6.23887 6.00426 6.21429 6.60346 6.15715
YDL232W = 10.5642 10.2757 10.9149 11.0931 11.0553 10.9961
YDR012W = 12.4177 12.46 12.101 12.3902 12.6776 12.2732
YDR023W = 10.2115 10.1254 10.198 10.2774 10.4171 10.7188
YDR088C = 5.11747 4.90987 4.89898 4.9567 5.22834 5.1711
YDR096W = 5.52111 5.87212 4.2945 3.62968 2.78529 4.19077
YDR127W = 9.4416 9.53238 9.87599 10.1208 9.85458 9.99131
YDR146C = 7.60343 7.55578 7.67869 7.34383 8.50477 7.74753
YDR153C = 8.75395 8.4608 7.8683 8.37256 8.19628 8.64068
YDR156W = 6.38226 6.09494 6.73964 6.46117 7.07448 7.14796
YDR167W = 10.2548 10.0369 10.0943 10.3558 10.33 10.0803
YDR216W = 7.93634 8.16343 5.69868 4.99182 3.06269 3.88476
YDR253C = 8.59255 7.66484 9.07461 9.36785 8.64707 8.21572
YDR420W = 7.9629 8.32095 7.7976 7.54407 7.87625 8.18874
YDR421W = 5.00834 4.80698 4.35209 4.4901 4.76454 4.42782
YDR457W = 9.8098 9.97579 9.47409 9.77492 9.99256 9.82722
YDR461W = 13.6521 13.6353 13.5369 13.8837 14.2992 14.1621
YEL016C = 6.9499 6.59016 7.40678 7.48171 7.77207 7.12414
YEL023C = 3.81416 3.5258 3.43808 3.34306 3.94265 3.96834
YER028C = 4.01608 3.93687 6.13386 7.03401 7.87919 7.16774
YER089C = 8.40311 7.99004 8.19193 8.28556 7.91671 8.61866
YER159C = 10.8951 11.0774 11.4153 11.2957 11.5767 11.3388
YER161C = 9.07543 8.8195 9.15079 9.28302 9.94451 9.33009
YER169W = 7.05037 7.01253 7.85526 7.86707 6.07657 6.39314
YFL031W = 4.95989 7.56919 8.4137 5.87583 5.21852 8.29559
YFL034C-A = 8.33808 7.87067 9.1327 9.32195 9.24281 8.42504
YFR023W = 5.62496 5.21962 5.48451 6.22045 6.82352 6.16083
YFR028C = 8.13271 7.66396 8.09911 8.46566 8.78492 8.4809
YFR034C = 5.04674 7.04332 7.87956 5.25593 5.86681 8.08518
YGL013C = 9.94895 9.91533 10.2977 10.3804 10.3002 9.45274
YGL032C = 10.9739 10.9129 10.7811 10.8444 11.0811 10.8023
YGL096W = 9.16797 10.1066 9.29984 9.33581 8.52944 7.80561
YGL105W = 10.3646 10.1472 10.0652 10.0843 10.0174 10.6546
YGL114W = 8.53395 8.71075 8.26836 8.53015 8.69328 8.39098
YGL130W = 8.96217 8.98026 8.98158 9.30077 9.33916 9.02242
YGL237C = 7.11772 6.85809 6.72901 6.85457 6.81721 6.74305
YGR005C = 8.35306 8.34436 8.05664 8.19191 8.70751 8.5829
YGR144W = 7.38391 7.29577 7.09664 7.27614 7.83763 8.04583
YGR155W = 8.97238 9.33794 9.52422 9.26284 8.71597 8.78691
YGR175C = 10.8459 11.0552 11.2165 11.2731 11.3349 11.3028
YGR274C = 8.95974 8.73161 8.73659 9.04663 9.30494 9.1152
YGR275W = 9.26535 9.06919 9.10986 9.43996 9.7515 9.64101
YGR281W = 9.46132 9.43123 8.89141 8.79493 8.96725 8.38262
YHL027W = 10.2841 10.3739 10.7882 10.8188 10.6867 10.4017
YHR032W = 4.64011 5.73411 5.69465 4.85065 4.55132 4.35632
YHR079C = 5.77601 5.94991 5.73063 5.60704 5.48206 5.81049
YHR128W = 7.51928 7.23833 7.47491 7.87119 7.92371 7.56037
YHR191C = 8.06481 7.76366 7.58839 7.95012 7.84038 7.64516
YIL022W = 8.37615 8.23007 8.36818 8.1844 8.34234 8.74813
YIL036W = 8.75868 8.70346 7.94655 8.03696 8.5883 8.61586
YIL101C = 6.2715 6.38765 4.35156 4.02105 2.27602 3.07019
YIR033W = 6.98778 6.8457 7.13657 7.59998 8.02455 8.15764
YJL080C = 9.11712 9.00202 8.64059 8.56253 8.74034 9.88929
YJL089W = 7.95806 8.0554 6.66572 5.88952 5.68748 5.02903
YJL110C = 6.02316 5.18774 4.32684 4.90032 6.44321 6.6599
YJR007W = 8.31014 8.19838 8.12788 8.21356 8.64141 8.63864
YJR070C = 8.43719 8.25982 8.68536 8.80474 10.0532 8.97265
YJR147W = 3.80099 4.20387 5.99472 4.89001 6.25948 7.04763
YKL054C = 9.54387 9.30855 9.26492 8.91941 9.44487 9.52132
YKL081W = 5.48893 7.06811 7.37022 5.04729 6.81505 8.74601
YKL109W = 8.90301 9.09402 6.00042 5.14862 4.81864 6.31162
YKL112W = 9.46789 9.54681 8.88609 9.14589 9.92237 9.38055
YKL181W = 10.6849 10.3716 9.62678 10.0586 10.8779 10.5768
YKL198C = 2.64315 2.85549 3.24212 2.75447 2.59073 3.00109
YKR034W = 3.33065 3.33305 3.72133 4.43592 4.15281 4.23756
YKR068C = 9.67441 9.79472 9.65723 10.0378 10.2453 10.1303
YLL018C = 10.7596 10.8001 10.5221 10.9162 10.7099 11.1007
YLR004C = 7.02699 6.44584 6.58186 7.00065 7.67399 6.83653
YLR141W = 5.73996 5.75721 5.85604 5.40887 5.60939 6.05409
YLR223C = 7.40554 7.70286 8.83601 8.80918 8.4845 7.90437
YLR256W = 7.75635 8.11009 8.20282 8.27052 9.60188 9.06515
YLR298C = 6.8951 6.73074 6.48644 6.96006 7.03411 6.69352
YLR300W = 11.4865 11.5444 12.1529 12.2146 12.4254 12.406
YLR403W = 2.19549 2.19938 2.2649 2.61887 2.6228 2.21035
YLR425W = 6.81264 6.70501 6.44042 6.90709 6.84789 6.84801
YLR432W = 10.6243 10.6876 11.4437 11.5041 11.4156 11.1419
YML007W = 9.82811 9.78061 9.86392 10.0465 9.74603 9.09934
YML106W = 11.3335 11.019 10.9788 11.4727 11.3378 11.4444
YMR016C = 7.72417 8.57809 9.07227 9.37356 8.44629 7.67773
YMR019W = 8.50025 8.20145 8.45857 8.58201 8.69467 8.43637
YMR021C = 7.69786 7.4596 7.61167 7.5859 8.23913 7.66355
YMR023C = 5.97985 5.72427 5.92153 6.07699 6.71267 5.93542
YMR042W = 3.75014 4.42287 4.612 3.36289 4.91294 4.61661
YMR043W = 7.88764 8.0007 7.49016 6.91013 7.78922 7.96262
YMR077C = 8.06244 7.84384 7.85118 7.54673 8.72139 8.25824
YMR138W = 8.23368 8.0632 7.97233 8.36586 8.37306 7.91016
YMR146C = 9.83864 9.94126 9.74113 9.5884 10.0832 10.156
YMR172W = 7.73184 7.45974 7.45028 7.78232 8.21005 7.73239
YMR182C = 3.32249 3.40416 4.78221 3.67461 2.69864 3.3609
YMR296C = 7.9191 7.92731 8.52715 8.6115 8.25727 8.7804
YMR305C = 11.3858 11.457 11.1258 11.0461 11.5341 11.8518
YNL027W = 8.41279 8.51165 8.37903 8.39057 8.50831 8.25191
YNL067W = 11.2217 10.9981 10.8748 11.0061 11.2958 11.0141
YNL068C = 6.33194 6.08081 5.69019 5.84002 6.11333 5.93493
YNL133C = 8.92839 8.99406 8.69445 8.97922 9.35452 8.65944
YNL209W = 11.5006 11.6705 12.0025 11.6233 12.1222 11.8033
YNL255C = 9.99717 9.9811 10.0137 10.3853 10.4599 9.89152
YNL329C = 9.57847 9.44455 9.32102 9.50725 9.58628 9.26976
YNR017W = 8.11467 7.81365 7.89012 7.51323 8.10464 8.54738
YOL058W = 10.9815 10.9818 10.8562 11.0718 11.416 11.3123
YOL061W = 8.69402 8.66579 8.50236 8.55626 9.27033 9.0444
YOL066C = 7.90507 7.80136 7.72409 7.58309 7.63919 7.80333
YOL067C = 3.81059 5.19826 5.33818 4.17291 4.03184 4.88953
YOL089C = 8.5671 8.06178 7.35547 7.49439 8.3026 7.71138
YOL133W = 9.3132 8.87129 8.90628 9.1669 9.37798 9.02482
YOR028C = 6.08925 7.12742 5.26507 4.52569 4.9406 5.95559
YOR063W = 10.682 11.0349 10.9359 10.3832 11.6139 11.7024
YOR160W = 5.92694 5.45307 4.86863 4.20942 4.6971 5.99375
YOR274W = 6.72666 6.73145 6.34191 6.03888 6.34227 6.39841
YOR334W = 5.19388 3.83518 4.72323 4.25345 4.95997 5.06931
YOR344C = 6.78726 8.76044 9.94318 9.61736 8.66578 8.00321
YOR355W = 8.77569 8.77997 9.30546 9.0989 9.37273 8.7696
YOR363C = 8.33272 8.00253 6.31544 6.2785 6.24539 6.05101
YPL032C = 7.74912 7.62912 6.86304 7.56828 7.48666 7.72541
YPL042C = 6.72393 6.52821 6.61039 6.73889 6.58373 6.43308
YPL049C = 7.40425 7.00942 6.90043 7.05819 7.82028 8.06413
YPL075W = 8.4028 8.18136 9.69845 10.0655 10.3608 9.8278
YPL187W = 10.0641 10.1318 10.2826 10.4948 9.44704 7.95646
YPL230W = 7.49689 7.18427 3.51188 3.383 2.92956 4.70392
YPR016C = 10.0333 9.98003 10.7019 9.85977 11.1705 10.8738
YPR074C = 10.6467 10.765 10.6592 10.5647 10.7106 10.6527
YPR199C = 8.45097 8.2513 7.78899 7.8706 8.34551 7.94409
