# Supplementary material for: NETGEM: Network Embedded Temporal GEnerative Model for gene expression data
Source: BMC Bioinformatics. 2011 Aug 8;12:327. doi: 10.1186/1471-2105-12-327 (PMC3228555; doi:10.1186/1471-2105-12-327)
Supplement: Additional file 2 — Cytoscape visualization data. This file is a zip archive containing the Cytoscape attribute files and the figures corresponding to Experiment 1 and Experiment 2. See the included README file for more details. [file 1471-2105-12-327-S2.ZIP › cytoscape_files/Exp2_REF/expressions.noa]

ExpressionLevelREF0REF5REF10REF30REF60REF120
YAL040C = 7.26948 7.87724 7.85039 8.17093 7.7627 7.80444
YBL005W = 6.33541 6.25385 5.90782 5.31953 6.23777 6.11753
YBL021C = 8.05344 8.28716 8.59905 7.70168 8.30492 7.91531
YBR058C-A = 9.31488 9.36447 9.67427 9.43489 9.47512 9.62203
YBR066C = 8.81225 8.97226 7.31982 7.39869 8.33192 8.76639
YCL009C = 10.781 10.6207 10.3184 11.1335 10.9018 11.0487
YCL055W = 6.79999 6.51686 6.33642 7.94279 7.31508 6.88725
YDL020C = 10.1268 9.59592 9.08365 9.19063 9.39998 9.33046
YDR012W = 12.8009 12.9983 13.0633 13.5029 13.389 13.2519
YDR146C = 7.34146 7.35452 6.5182 7.20925 7.72895 6.6133
YDR156W = 8.05716 7.91184 8.70229 9.73711 9.30029 8.69458
YDR216W = 8.37623 8.05172 7.07982 3.03225 2.69755 2.81475
YDR253C = 7.931 7.30532 8.51075 9.36886 8.37848 8.12472
YDR461W = 12.6223 12.4179 12.601 12.7032 13.241 13.1055
YER159C = 10.255 10.4298 10.6591 10.2533 10.589 9.88544
YER161C = 8.68541 8.27015 8.50386 9.03127 9.58642 9.08994
YER169W = 6.73905 7.34652 9.05271 9.16621 5.31679 5.01054
YFR023W = 3.08815 3.72939 4.0241 4.29623 4.20955 4.34121
YFR034C = 8.40596 7.6217 8.1924 8.54198 9.17402 8.56377
YGL013C = 9.47391 9.74268 9.84597 9.12087 9.07677 8.73058
YGL032C = 9.58553 9.51207 9.35421 10.206 9.76717 9.89891
YGL096W = 8.96485 9.84193 8.48692 8.55458 6.26239 6.22307
YGL105W = 10.8581 11.165 11.0491 10.9847 10.8795 11.1654
YGL114W = 7.90712 7.80184 7.93263 8.02079 7.99047 7.7198
YGL130W = 8.30997 8.3975 8.45682 7.95121 8.42099 8.29346
YGL237C = 6.72601 6.80304 6.47344 5.38412 6.11059 5.88574
YGR144W = 6.13874 6.59324 6.42377 5.65138 5.72007 6.34358
YGR155W = 9.94031 10.2023 10.8069 10.9344 10.1137 10.2469
YGR275W = 8.25364 8.51543 8.63831 7.74896 8.55223 8.58348
YHL027W = 9.99713 10.342 10.2862 10.4997 10.2164 10.0596
YHR079C = 6.38426 6.04331 6.29467 6.1148 6.27596 6.35712
YIL022W = 9.00365 9.05475 9.12286 8.76899 9.16108 9.16207
YIL036W = 8.6106 8.50046 7.35843 7.34534 8.1223 8.02728
YIL101C = 7.09334 6.41967 4.68885 2.71048 2.30971 2.51548
YJL110C = 6.68667 6.50652 7.15978 7.59709 7.36703 7.08657
YKL109W = 9.32182 8.74458 5.73092 4.13149 4.01856 4.34546
YKL112W = 8.89306 8.95102 8.21337 8.19639 8.63448 8.43092
YKL198C = 3.82711 3.81987 3.49167 3.33531 3.96671 3.85439
YKR068C = 8.9688 9.21862 9.25432 9.02711 9.2571 9.46669
YLL018C = 11.2939 11.4448 11.5138 11.8481 11.4666 11.4733
YLR223C = 8.03254 8.22072 10.5496 10.6767 9.11172 8.31975
YLR403W = 8.2286 8.35548 9.03019 9.39774 8.73809 8.3985
YML007W = 9.44704 9.45965 9.48462 8.39705 8.27636 7.88
YMR016C = 7.447 8.34252 9.19428 8.98953 8.33831 7.74058
YMR042W = 4.78748 5.28682 5.45026 6.51592 6.57895 5.26614
YMR043W = 8.07093 8.354 8.55265 8.6587 8.46639 8.50865
YMR138W = 7.27673 7.55843 7.60918 7.49845 7.15154 7.03618
YMR146C = 10.5529 10.7452 10.9651 11.3685 11.3175 10.9287
YMR172W = 7.48943 7.36674 7.30785 7.48155 7.87205 7.58864
YMR305C = 10.4377 10.5264 10.406 10.0991 9.60983 10.3806
YNL027W = 8.21345 8.26792 8.05331 8.09134 8.28152 7.8854
YNL068C = 6.2301 6.13477 6.56554 6.92453 6.70884 6.24772
YNL133C = 8.09723 8.30897 8.03332 7.35626 7.82082 7.72075
YNL255C = 10.8276 11.2028 11.3507 11.7763 11.6454 11.1548
YOL058W = 11.961 12.1606 12.1416 11.7789 12.374 11.8916
YOL089C = 8.27895 7.69615 6.85095 7.158 7.73618 7.45653
YOR028C = 4.11126 4.26835 2.51515 2.8862 3.49175 4.53609
YOR063W = 12.1665 12.5263 12.4546 12.9985 13.4577 13.2157
YOR355W = 9.72874 9.79785 10.1752 10.6326 10.7735 10.2919
YPL075W = 7.95243 7.63867 8.50497 9.98576 9.94594 9.70546
YPL187W = 6.49921 6.88349 7.20538 7.41482 5.91963 5.20215
YPR074C = 11.79 11.7586 11.8441 11.9065 11.8603 11.8012
YPR199C = 7.38974 7.56667 7.49504 7.56721 8.13645 8.00155
