# Supplementary material for: NETGEM: Network Embedded Temporal GEnerative Model for gene expression data
Source: BMC Bioinformatics. 2011 Aug 8;12:327. doi: 10.1186/1471-2105-12-327 (PMC3228555; doi:10.1186/1471-2105-12-327)
Supplement: Additional file 2 — Cytoscape visualization data. This file is a zip archive containing the Cytoscape attribute files and the figures corresponding to Experiment 1 and Experiment 2. See the included README file for more details. [file 1471-2105-12-327-S2.ZIP › cytoscape_files/README]

This directory contains the images and cytoscape data for experiments 1 and 2 using gene expression datasets. 
The top-level contains four directories: 

- Exp1_AEJOINT 	Experiment 1 in the aerobic environment
- Exp2_REF 	      	Experiment 2 for REF strain
- Exp2_MUT		Experiment 2 for MUT strain
- Exp2_JOINT		Experiment 2 for both strains using the strain damping model

Each directory contains the following files (which can be loaded into Cytoscape): 

- graph.sif   		Gene interaction network file
- expressions.noa 	Node attribute file containing expression data 
- interactions.eda	Edge attribute file containing the inferred edge interactions strengths using NETGEM
- edgeColor/		Edge attribute files for edge color according to their interaction strength at each time 
- images/		     	Images which are presented in the supplemental file 
